# Supplementary material for: Evaluation of Chikungunya Diagnostic Assays: Differences in Sensitivity of Serology Assays in Two Independent Outbreaks
Source: PLoS Negl Trop Dis. 2010 Jul 20;4(7):e753. doi: 10.1371/journal.pntd.0000753 (PMC2907414; doi:10.1371/journal.pntd.0000753)
Supplement: Data S1 — Results of different IgM assays on panel A sera - 8 cases (A1 to A8). (0.05 MB XLS) [file pntd.0000753.s002.xls]

## Sheet: 1st outbreak- Panel A
Supporting Data S1 - Results of different IgM assays on panel A sera- 8 cases (A1 to A8)
Cases	Day after fever onset	Date of sample collection	Est Fever to phlebotomy (days)	CTK	Euroimmune	MAC-ELISA (A226)	MAC-ELISA (226V)
A1	2	2	#REF!	P	N	N	N
	3	3	#REF!	P	N	N	N
	4	4	#REF!	P	N	N	N
	5	5	#REF!	P	P	P	P
	6	6	#REF!	P	P	P	P
	7	7	#REF!	P	P	P	P
	8	8	#REF!	P	P	P	P
	16	16	#REF!	P	P	P	P
	17	17	#REF!	P	P	P	P
	22	22	#REF!	P	P	P	P
	29	29	#REF!	P	P	P	P
A2	2	0	0	N	N	N	N
	3	1	#REF!	N	N	N	N
	4	2	#REF!	N	N	N	N
	5	3	#REF!	N	N	P	P
	6	4	#REF!	N	P	P	P
	7	5	#REF!	P	P	P	P
	17	15	#REF!	P	P	P	P
A3	3	0	0	N	N	N	N
	4	1	#REF!	N	N	N	N
	5	2	#REF!	N	N	P	P
	6	3	#REF!	P	P	P	P
	12	9	#REF!	P	P	P	P
	27	24	#REF!	P	P	P	P
	38	35	#REF!	P	P	P	P
A4	1	0	0	N	N	N	N
	2	1	#REF!	N	N	N	N
	3	2	#REF!	N	N	N	N
	4	3	#REF!	N	N	N	N
	5	4	#REF!	P	N	P	P
	6	5	#REF!	P	P	P	P
	7	6	#REF!	P	P	P	P
	16	15	#REF!	P	P	P	P
	26	25	#REF!	P	P	P	P
A5	1	0	0	N	N	N	N
	2	1	#REF!	N	N	N	N
	3	2	#REF!	N	N	N	N
	4	3	#REF!	N	N	N	N
	5	4	#REF!	P	P	P	P
	30	29	#REF!	P	P	P	P
A6	1	0	0	N	N	N	N
	2	1	#REF!	N	N	N	N
	3	2	#REF!	P	P	P	P
	4	3	#REF!	P	P	P	P
	5	4	#REF!	P	P	P	P
	13	12	#REF!	P	P	P	P
	13	12	#REF!	P	P	P	P
A7	1	0	0	P	N	N	N
	2	1	#REF!	P	N	P	P
	3	2	#REF!	P	P	P	P
	4	3	#REF!	P	P	P	P
	12	4	#REF!	P	P	P	P
	12	4	#REF!	P	P	P	P
A8	1	0	0	P	N	N	N
	2	1	#REF!	P	N	N	N
	3	2	#REF!	P	N	N	N
	4	3	#REF!	P	N	N	N
	5	4		P	P	P	P
	14	13	0	P	P	P	P
	23	22	#REF!	P	P	P	P
	N= Negative
	P= Positive

## Sheet: 2nd outbreak- Panel B
Supporting Data S2 - Results of different IgM assays on panel B sera- 28 cases (B1 to B28)
Cases	Day after fever onset	CTK	Euroimmune	MAC-ELISA (A226)	MAC-ELISA (226V)
B1	1	N	N	N	N
	3	N	N	N	P
	4	N	P	P	P
	5	N	P	P	P
	6	N	P	P	P
	7	N	P	P	P
	8	N	P	P	P
	25	N	P	P	P
	40	P	P	P	P
B2	1	N	N	N	N
	2	N	N	N	N
	3	N	P	N	P
	4	N	P	P	P
	26	N	P	P	P
B3	1	N	N	N	N
	3	N	N	N	N
	4	N	N	N	N
	5	N	N	N	N
	6	N	N	N	P
	7	N	P	P	P
	8	N	P	P	P
	25	N	P	P	P
	40	N	P	P	P
B4	3	N	N	N	N
	4	N	N	N	N
	5	N	N	P	P
	6	N	P	P	P
	7	N	P	P	P
	8	N	P	P	P
	9	N	P	P	P
	24	N	P	P	P
	39	N	P	P	P
B5	1	N	N	N	N
	2	N	N	N	N
	3	N	N	N	N
	4	N	N	N	N
	5	N	N	N	P
	6	N	P	P	P
	8	N	P	P	P
	9	P	P	P	P
	10	P	P	P	P
	11	P	P	P	P
	14	P	P	P	P
B6	3	N	N	N	P
	4	N	P	P	P
	5	N	P	P	P
	7	N	P	P	P
	24	N	P	P	P
	38	N	P	P	P
B7	2	N	N	N	N
	4	N	N	N	P
	5	N	P	P	P
	6	N	P	P	P
	7	N	P	P	P
	25	N	P	P	P
B8	4	N	N	N	P
	5	N	P	P	P
	6	N	P	P	P
	20	N	P	P	P
	45	N	P	p	p
B9	3	N	N	N	N
	4	N	N	N	P
	5	N	N	P	P
	6	N	P	P	P
	7	N	P	P	P
	25	N	P	P	P
	39	N	P	P	P
B10	2	N	N	N	P
	4	N	P	P	P
	5	N	P	P	P
	6	N	P	P	P
	7	N	P	P	P
	24	N	P	P	P
	38	N	P	P	P
B11	2	ND	N	N	N
	4	ND	N	P	P
	5	ND	P	P	P
	6	ND	P	P	P
	7	ND	P	P	P
	20	ND	P	P	P
B12	2	ND	N	N	N
	3	ND	N	N	P
	4	ND	P	P	P
	5	ND	P	P	P
	6	ND	P	P	P
	7	ND	P	P	P
	22	ND	P	P	P
	36	ND	P	P	P
B13	2	ND	N	N	N
	3	ND	P	N	P
	4	ND	P	P	P
	5	ND	P	P	P
	6	ND	P	P	P
	7	ND	P	P	P
	24	ND	P	P	P
	39	ND	P	P	P
B14	3	ND	N	N	N
	4	ND	N	N	P
	6	ND	P	P	P
	7	ND	P	P	P
	8	ND	P	P	P
	9	ND	P	P	P
	10	ND	P	P	P
	13	ND	P	P	P
	15	ND	P	P	P
	18	ND	P	P	P
	32	ND	P	P	P
	46	ND	P	P	P
B15	4	ND	N	N	P
	6	ND	P	P	P
	7	ND	P	P	P
	8	ND	P	P	P
	9	ND	P	P	P
	10	ND	P	P	P
	25	ND	P	P	P
	34	ND	P	P	P
	36	ND	P	P	P
B16	2	ND	N	N	N
	3	ND	N	N	P
	4	ND	P	P	P
	5	ND	P	P	P
	6	ND	P	P	P
	7	ND	P	P	P
	22	ND	P	P	P
	36	ND	P	P	P
B17	1	ND	N	N	N
	2	ND	P	P	P
	3	ND	P	P	P
	4	ND	P	P	P
	6	ND	P	P	P
	8	ND	P	P	P
	9	ND	P	P	P
	10	ND	P	P	P
	11	ND	P	P	P
	26	ND	P	P	P
	40	ND	P	P	P
B18	2	ND	N	N	N
	3	ND	N	N	P
	4	ND	P	P	P
	5	ND	P	P	P
	6	ND	P	P	P
	8	ND	P	P	P
	14	ND	P	P	P
	25	ND	P	P	P
B19	1	ND	N	N	N
	2	ND	N	N	N
	3	ND	N	N	P
	4	ND	N	N	P
	5	ND	P	P	P
	6	ND	P	P	P
	20	ND	P	P	P
B20	2	ND	N	N	N
	3	ND	N	N	N
	4	ND	P	N	P
	5	ND	P	P	P
	6	ND	P	P	P
	7	ND	P	P	P
	20	ND	P	P	P
B21	1	ND	N	N	N
	3	ND	N	N	N
	5	ND	P	P	P
	6	ND	P	P	P
	7	ND	P	P	P
	23	ND	P	P	P
B22	2	ND	N	N	N
	3	ND	N	N	N
	4	ND	N	N	P
	5	ND	P	P	P
	6	ND	P	P	P
	7	ND	P	P	P
	25	ND	P	P	P
	39	ND	P	P	P
B23	2	ND	N	N	N
	3	ND	N	N	N
	4	ND	N	N	N
	5	ND	N	N	N
	6	ND	P	P	P
	7	ND	P	P	P
	8	ND	P	P	P
	26	ND	P	P	P
	40	ND	P	P	P
B24	2	ND	N	N	N
	3	ND	N	N	N
	4	ND	N	N	N
	5	ND	N	N	N
	6	ND	P	P	P
	8	ND	P	P	P
	26	ND	P	P	P
	40	ND	P	P	P
B25	2	ND	N	N	N
	3	ND	N	N	N
	4	ND	N	N	P
	5	ND	N	P	P
	6	ND	P	P	P
	7	ND	P	P	P
	24	ND	P	P	P
	38	ND	P	P	P
B26	1	ND	N	N	N
	2	ND	N	N	N
	3	ND	N	N	N
	4	ND	N	N	N
	5	ND	P	P	P
	6	ND	P	P	P
	7	ND	P	P	P
	8	ND	P	P	P
	9	ND	P	P	P
	24	ND	P	P	P
	35	ND	P	P	P
B27	2	ND	N	N	N
	3	ND	N	N	N
	4	ND	P	N	P
	5	ND	P	P	P
	6	ND	P	P	P
	7	ND	P	P	P
	8	ND	P	P	P
	25	ND	P	P	P
	36	ND	P	P	P
B28	2	ND	N	N	N
	3	ND	N	N	N
	4	ND	N	N	N
	5	ND	N	N	P
	6	ND	P	P	P
	7	ND	P	P	P
	25	ND	P	P	P
	37	ND	P	P	P
	ND: Not done
	N= Negative
	P= Positive
